# Supplementary material for: Collagen Fibres Orientation in the Bone Matrix around Dental Implants: Does the Implant’s Thread Design Play a Role?
Source: Int J Mol Sci. 2021 Jul 23;22(15):7860. doi: 10.3390/ijms22157860 (PMC8346163; doi:10.3390/ijms22157860)
Supplement: Supplementary file 1 [file ijms-22-07860-s001.zip]

Archive with 1 entries (1 files):
- ijms-1279485-supplementary.pdf
